# Supplementary material for: Effects of DA-9701 (motilitone®) on gastric emptying, glycemic control, and oxidative stress in diabetic rats
Source: PLoS One. 2025 Jun 27;20(6):e0316686. doi: 10.1371/journal.pone.0316686 (PMC12204525; doi:10.1371/journal.pone.0316686)
Supplement: S1 File — (XLSX) [file pone.0316686.s001.xlsx]

## Sheet: Figure 2A, 2B
	Figure 2A	Control										STZ
Glucose	3 weeks	70	70	75	65	89	92	94	95	95	83	278	206	357	329	184	102
		221	121	94	122	175	151	150	154	154	159	442	378	426	416	305	276
		141	137	120	114	176	152	153	178	178	180	335	413	477	408	331	405
		111	124	98	111	136	152	145	143	143	145	428	433	452	520	403	394
		88	99	108	102	116	128	121	121	121	113	454	320	540	449	388	310
		83	84	75	81	107	109	112	95	95	108	349	313	434	331	382	424
	4 weeks	109	96	98	95	95						125	150	134	122	306	110	393
		219	188	140	207	208						439	376	354	331	541	345	600
		198	188	147	179	206						422	393	441	437	512	440	600
		182	184	157	172	180						363	449	498	387	458	366	545
		175	131	146	153	152						291	395	425	405	449	308	600
		165	126	126	134	130						201	352	373	396	410	231	463
Body weight	Figure 2B	Control										STZ
	0 weeks	224	219	229	236	246	217					241	225	223	220	210	207	203
	1 weeks	268	270	278	297	318	269					242	225	215	232	235	236	252
	2 weeks	296	296	307	333	357	296					243	222	220	257	252	266	238
	3 weeks	292	292	301	353	364	295					242	221	215	244	253	264	238
	4 weeks	308	311	325	401	402	325					254	224	217	240	268	274	255

## Sheet: Figure 3
Figure 3A, 3B	liquid gastric emptying	Control						STZ
2 weeks	0 min	0.0691262	0.0274952	0.0386782	0.104064	0.0526481		0.0244701	0.0686651	0.0390278	0.015103	0.0223182
	15 min	0.224405	0.180607	0.166622	0.215215	0.194997		0.251546	0.292538	0.292386	0.335109	0.321046
	30 min	0.309887	0.273435	0.293501	0.347769	0.308043		0.281999	0.316911	0.304496	0.323002	0.349387
	60 min	0.303191	0.304142	0.282151	0.332315	0.256359		0.199659	0.255093	0.29193	0.230519	0.208201
	AUC (0-30min)	5.756	4.513	4.538	6.164	5.177		5.619	6.827	6.509	7.109	7.15
4 weeks	0 min	0.0300514	0.0436079	0.00561463	0.00642918	0.160962	0.0105248	0.119711	0.057979	0.012422	0.0613827	0.0498625	0.0368878	0.0303713	0.0639137	0.0131784	0.0165239	0.0127129
	15 min	0.148395	0.188163	0.100802	0.142344	0.311394	0.136979	0.388806	0.445941	0.34927	0.311917	0.314536	0.426188	0.406522	0.316397	0.241516	0.358696	0.367656
	30 min	0.241254	0.28556	0.189239	0.235	0.401199	0.208966	0.45109	0.420399	0.297866	0.289546	0.316136	0.340776	0.30959	0.391017	0.346885	0.308863	0.294724
	60 min	0.292862	0.335219	0.237996	0.309299	0.430377	0.311154	0.331234	0.322914	0.198781	0.201777	0.251146	0.26188	0.242476	0.307263	0.334434	0.225894	0.194592
	AUC (0-30min)	4.068	5.098	2.781	3.753	8.694	3.508	9.92	10.08	7.373	7.118	7.27	9.032	8.455	7.965	6.13	7.628	7.628
Figure 3C, 3D	Solid gastirc emptying	Control						STZ
2 weeks		56.46	58.2973	90.1974	95.2635	82.32		99.3861	99.8069	98.6884	85.8	99.7884	95.419
4 weeks		80.1902	92.4669	51.8961	84.3388	90.12		96.951	96.0522	92.8051	98.5494	99.8996	99.4925

## Sheet: Fiugre 4
Figure 4A	liquid gastric emptying	Control + Vehicle					Control + DA-9701					STZ + Vehicle					STZ + DA-9701
3 weeks	15 min	0.170292	0.203844	0.178565	0.18457	0.222333	0.221006	0.218969	0.191004	0.238075	0.176929	0.241748	0.284282	0.24573	0.235544	0.338823	0.213104	0.256872	0.233229	0.271428	0.220543
	30 min	0.222642	0.269528	0.225914	0.230544	0.210017	0.281195	0.234896	0.26107	0.14847	0.259311	0.17946	0.249125	0.249835	0.229278	0.270361	0.24323	0.256193	0.258231	0.251872	0.188689
	60 min	0.281905	0.269096	0.286165	0.283788	0.272522	0.287307	0.27246	0.259342	0.291474	0.266564	0.148655	0.24718	0.138222	0.197486	0.321692	0.148316	0.184985	0.125907	0.160168	0.152452
	AUC (0-30min)	4.224	5.079	4.373	4.498	4.91	5.424	5.046	4.823	4.685	4.599	4.972	6.133	5.56	5.253	7.11	5.021	5.775	5.435	5.96	4.723
4 weeks	15 min	0.225781	0.184906	0.21362	0.126526	0.223078	0.290579	0.216353	0.232322	0.177382	0.245712	0.406631	0.341465	0.244636	0.358724	0.29626	0.260022	0.248138	0.372421	0.213435	0.367937
	30 min	0.273013	0.26684	0.288183	0.245097	0.287968	0.252959	0.292575	0.449748	0.301174	0.378194	0.378839	0.438017	0.31553	0.304582	0.37973	0.277281	0.319477	0.439338	0.155486	0.352551
	60 min	0.366432	0.379975	0.415752	0.372451	0.406631	0.37629	0.381941	0.405127	0.405127	0.545348	0.226211	0.25904	0.306777	0.157881	0.250687	0.170595	0.174004	0.308636	0.263708	0.376566
	AUC (0-30min)	5.434	4.775	5.366	3.736	5.506	6.256	5.44	6.858	4.92	6.522	8.941	8.407	6.036	7.665	7.292	5.98	6.118	8.881	4.368	8.163
Figure 4B		Solid gastric emptying
4 weeks	STZ	99.6088	98.1556	99.8287	99.9341	98.6144	97.2515	97.9822
	STZ+DA-9701	97.6246	95.6543	94.4822	94.9425	90.4273
Figure 4 C	OGTT	Control + Vehicle						Control + Corydalis								STZ + Vehicle					STZ + Corydalis
3 weeks	0 min	57	70	59	70	75	65	60	63	57	67	61	49	66	67	206	357	329	184	208	347	313	145	299	123
	15 min	84	221	159	121	94	122	114	96	102	128	115	96	102	107	378	426	416	305	231	412	388	249	428	177
	30 min	82	141	97	137	120	114	103	125	114	124	107	104	95	103	413	477	408	331	600	446	353	307	539	282
	60 min	112	111	100	124	98	111	96	114	107	111	96	100	99	90	433	452	520	403	560	405	388	343	408	277
	90 min	81	88	77	99	108	102	54	81	87	82	75	75	77	72	320	540	449	388	514	393	346	285	357	262
	120 min	93	83	89	84	75	81	86	84	90	89	75	75	76	79	313	434	331	382	400	376	352	306	383	363
	AUC	4838	8348	5775	7493	6098	6608	4388	5955	5813	6458	4965	4643	4703	4590	37913	50190	46043	36983	50865	42518	37530	29280	43605	25658
Figure 4 D	OGTT	Control + Vehicle						Control + Corydalis								STZ + Vehicle					STZ + Corydalis
4 weeks	0 min	68	53	64	74	60	44	61	55	55	55	63				288	343	412	280	320	327	296	127	279	151
	15 min	108	143	145	128	102	77	113	99	92	82	95				600	571	426	466	537	403	359	314	576	195
	30 min	86	122	114	85	121	93	80	110	94	72	107				576	600	447	594	600	569	563	365	525	204
	60 min	108	140	117	98	110	107	123	99	93	108	113				453	516	569	381	566	363	372	508	466	374
	90 min	95	123	71	97	139	119	87	91	84	70	76				453	383	426	381	406	385	342	442	381	396
	120 min	76	80	80	78	79	71	69	71	58	64	55				386	456	450	327	441	359	318	594	392	363
	AUC	6015	9098	6780	6128	8078	6143	6008	5858	4808	4283	5520				51810	53168	50858	44940	54450	43845	41183	46005	48555	31913

## Sheet: Figure 5
Western Blot
Figure 5A	Con + Vehicle	Con + DA-9701	STZ + Vehicle	STZ + DA-9701
C-KIT/ACTIN	1.07167	0.3687	2.30821	2.27542
	0.831748	0.580053	1.22336	0.885569
	1.09658	0.347194	2.73868	0.679622
	0.441067	1.37774	2.81427	2.29899
	1.55893	1.5	5.48675	0.854287
	0.623087	0.26325	0.86299	0.62683
	1.37691	0.992154	1.50529	0.26552
	0.460337	0.662627	1.98584	1.43948
	1.53966
Figure 5B	Con + Vehicle	Con + DA-9701	STZ + Vehicle	STZ + DA-9701
MDA	492.805	531.096	524.402	574.929
	579.879	593.192	595.708	292.233
	393.116	521.054	518.631	516.535
	218.362	488.062	599.258	367.332
	478.785	313.143	544.753	408.021
		486.394	657.211	400.321
			641.278
Real-time PCR
Figure 5B	Con + Vehicle	Con + DA-9701	STZ + Vehicle	STZ + DA-9701
OGG1	0.000631	0.000629	0.000841	0.00071
	0.000356	0.000693	0.000911	0.000727
	0.000371	0.000334	0.00083	0.000575
	0.000457	0.000627	0.000745	0.000597
	0.000554	0.000465	0.000947	0.000799
Gpx	0.0209052	0.0172272	0.0845695	0.0765294
	0.0198858	0.0329338	0.0787992	0.0380886
	0.0259914	0.0206688	0.139645	0.0459123
	0.0220463	0.0157416	0.103349	0.0475868
	0.0322033	0.0270036	0.0209104	0.016742
	0.0347581	0.0394821
Cat	0.00965342	0.00905746	0.0155128	0.00822596
	0.00562412	0.00959395	0.00960833	0.00721449
	0.00649923	0.00631624	0.016063	0.00898867
	0.00655119	0.00393787	0.0112817	0.0125556
	0.00795158	0.00821627	0.00693265	0.00743585
	0.0100831	0.00661494
Western Blot
Figure 5C	Con + Vehicle	Con + DA-9701	STZ + Vehicle	STZ + DA-9701
p-ERK1/T-ERF1	0.468876	0.695818	1.16702	1.31182
	1.26368	1.28324	1.64615	1.23123
	1.00376	1.15458	1.30068	1.04457
	0.903832	1.15013	2.25811	0.86161
	1.09617	0.823274	0.94684	0.634858
	0.855203	1.02561	1.9782	0.793981
	1.1448	0.988763	1.00759	0.732293
Figure 5C	Con + Vehicle	Con + DA-9701	STZ + Vehicle	STZ + DA-9701
PCNA/ACTIN	0.489809	2.5888	2.02697	1.96287
	1.51019	2.47517	3.11048	0.578886
	1	1.685	4.365	1.275

## Sheet: Figure 6
	Insulin	Control + Vehicle					Control + DA-9701					STZ + Vehicle					STZ + DA-9701
	0 min	0.18069	0.229654	0.012011	0.157884	0.0970059	0.147875	0.297215	0.281133	0.0669929	0.0165165	0.0524799	0.0511967	0.111642	0.166749	0.129057	0.095047	0.122382	0.184582	0.146274	0.143814
	15 min	0.120341	0.380968	0.127092	0.17496	0.194421	0.655253	2.67906	1.46181	1.22929	1.06798	0.132836	0.152578	0.0816783	0.170024	0.182918	0.230839	0.19449	0.142152	0.118274	0.137243
	30 min	0.4233	0.809934	0.309436	0.699269	0.798754	0.792449	1.23431	1.32761	1.19303	0.695716	0.0849076	0.0632468	0.117214	0.155341	0.151327	0.15471	0.229298	0.181267	0.164548	0.235437
